# Supplementary material for: Future sea ice weakening amplifies wind-driven trends in surface stress and Arctic Ocean spin-up
Source: Nat Commun. 2024 Aug 12;15:6889. doi: 10.1038/s41467-024-50874-0 (PMC11319342; doi:10.1038/s41467-024-50874-0)
Supplement: Supplementary file 3 — Source Data [file 41467_2024_50874_MOESM3_ESM.zip]

Archive with 13 entries (13 files):
- noresm_timeseries_siforce.mat
- noresm_timeseries_sistrbot.mat
- noresm_timeseries_sistrtop.mat
- SOURCEDATA_CMIP6_monthly_timeseries_ssp585_ekman.mat
- SOURCEDATA_CMIP6_monthly_timeseries_ssp585_fwc.mat
- SOURCEDATA_CMIP6_monthly_timeseries_ssp585_integrated_tau.mat
- SOURCEDATA_CMIP6_monthly_timeseries_ssp585_sfcwind.mat
- SOURCEDATA_CMIP6_monthly_timeseries_ssp585_siconc.mat
- SOURCEDATA_CMIP6_monthly_timeseries_ssp585_sithick.mat
- SOURCEDATA_CMIP6_monthly_timeseries_ssp585_sivel.mat
- SOURCEDATA_CMIP6_monthly_timeseries_ssp585_tauo.mat
- SOURCEDATA_CMIP6_monthly_timeseries_ssp585_velo.mat
- SourceData_README.txt
