# Supplementary material for: Future sea ice weakening amplifies wind-driven trends in surface stress and Arctic Ocean spin-up
Source: Nat Commun. 2024 Aug 12;15:6889. doi: 10.1038/s41467-024-50874-0 (PMC11319342; doi:10.1038/s41467-024-50874-0)
Supplement: Supplementary file 3 — Source Data [file 41467_2024_50874_MOESM3_ESM.zip › SourceData_README.txt]

# Sourcedata for Figures - Muilwijk et al. (2024)

## Overview
The Sourcedata.zip archive comprises monthly timeseries data for the various variables from the 16 CMIP6 models utilized in the manuscript, stored in .mat format. This Source Data serves as the foundation for generating the visual representations (line graphs) and conducting analyses showcased throughout the manuscript.

## Contents
- Arctic mean. Monthly timeseries data for the variable "tauo" from the 16 models listed in the manuscript. 
- Arctic mean. Monthly timeseries data for the variable "sfcwind" from the 16 models listed in the manuscript.
- Arctic mean. Monthly timeseries data for the variable "siconc" from the 16 models listed in the manuscript.
- Arctic mean. Monthly timeseries data for the variable "sivel" from the 16 models listed in the manuscript.
- Arctic mean. Monthly timeseries data for the variable "sithick" from the 16 models listed in the manuscript.
- Beaufort Gyre mean. Monthly timeseries data for the variable "fwc" from the 16 models listed in the manuscript.
- Beaufort Gyre mean. Monthlytimeseries data for the variable "ekmanpumping" from the 16 models listed in the manuscript.
- Arctic mean. Monthly timeseries data for the variable "velo" from the 16 models listed in the manuscript.
- Arctic integral. Monthly time series of spatial integrated stress "tauo" and "taua" from the 16 models listed in the manuscript. 
- Arctic mean. Monthly timeseries data for the variable "sistrbot" from NorESM2
- Arctic mean. Monthly timeseries data for the variable "sistrtop" from NorESM2
- Arctic mean. Monthly timeseries data for the variable "siforce" from NorESM2


## Data Format
- Files are provided in .mat format, stored as structures.
- Each file contains monthly timeseries data for the respective variable from the 16 models.

## Citation
If you use or refer to the data provided in this folder, please cite the corresponding manuscript:
Muilwijk et al. (2024). 

## Contact
For additional information, please contact Morven Muilwijk at morven.muilwijk@npolar.no.
